# Supplementary material for: Analysis of Polyphenols from Polygala major Jacq
Source: Antioxidants (Basel). 2025 Jan 27;14(2):153. doi: 10.3390/antiox14020153 (PMC11851501; doi:10.3390/antiox14020153)
Supplement: Supplementary file 1 [file antioxidants-14-00153-s001.zip]

Archive with 1 entries (1 files):
- antioxidants-3406948-supplementary.pdf
